# Supplementary material for: Phylogenetic analysis of Shiga toxin 1 and Shiga toxin 2 genes associated with disease outbreaks
Source: BMC Microbiol. 2007 Dec 4;7:109. doi: 10.1186/1471-2180-7-109 (PMC2211750; doi:10.1186/1471-2180-7-109)
Supplement: Additional file 1 — Selecton Output. Selecton output file showing non-synonymous to synonymous ratio and confidence intervals of the stx2 sequences. [file 1471-2180-7-109-S1.txt]

Selecton Bayesian Ka/Ks Results
==========================================================================================================================================
POS	AMINO	Ka/Ks	[Confidence Interval](* if lower bound > 1)		POSTERIOR PROBABILITIES
						w =	0.00062	0.0061	0.021	0.048	0.092	0.16	0.28	0.52	1
==========================================================================================================================================
1	M	0.048	[0.00062,0.28]		0.22	0.21	0.19	0.16	0.11	0.07	0.033	0.0079	0.00017
2	K	0.28	[0.021,1]		0.0013	0.012	0.039	0.083	0.14	0.2	0.25	0.25	0.028
3	C	0.38	[0.048,1]		4.3e-06	0.00041	0.0044	0.021	0.065	0.15	0.29	0.42	0.05
4	I	0.058	[0.00062,0.28]		0.2	0.2	0.18	0.15	0.12	0.083	0.047	0.016	0.00054
5	L	0.27	[0.021,0.52]		0.0013	0.013	0.042	0.088	0.15	0.21	0.25	0.23	0.024
6	F	0.24	[0.021,0.52]		0.0016	0.015	0.048	0.1	0.16	0.22	0.24	0.19	0.014
7	K	0.064	[0.00062,0.28]		0.19	0.19	0.18	0.15	0.12	0.089	0.054	0.02	0.00071
8	W	0.31	[0.021,1]		0.001	0.0098	0.032	0.069	0.12	0.18	0.25	0.29	0.043
9	V	0.49	[0.092,1]		1.3e-06	0.00013	0.0015	0.0077	0.028	0.083	0.21	0.52	0.14
10	L	0.085	[0.00062,0.52]		0.17	0.17	0.16	0.15	0.13	0.11	0.076	0.041	0.0025
11	C	0.28	[0.021,1]		0.0012	0.012	0.038	0.081	0.14	0.2	0.25	0.25	0.03
12	L	0.26	[0.021,0.52]		0.0014	0.014	0.044	0.092	0.15	0.21	0.25	0.22	0.021
13	L	0.41	[0.092,1]		3.4e-06	0.00033	0.0035	0.017	0.055	0.13	0.27	0.45	0.074
14	L	0.28	[0.021,1]		0.0013	0.012	0.039	0.084	0.14	0.2	0.25	0.25	0.028
15	G	0.26	[0.021,0.52]		0.0014	0.014	0.044	0.092	0.15	0.21	0.25	0.22	0.019
16	F	0.21	[0.021,0.52]		0.002	0.019	0.059	0.12	0.18	0.23	0.23	0.15	0.0075
17	S	0.067	[0.00062,0.28]		0.19	0.18	0.17	0.15	0.13	0.093	0.058	0.023	0.00085
18	S	0.082	[0.00062,0.52]		0.17	0.17	0.16	0.15	0.13	0.1	0.075	0.037	0.002
19	V	0.24	[0.021,0.52]		0.0016	0.016	0.05	0.1	0.16	0.22	0.24	0.19	0.015
20	S	0.085	[0.00062,0.52]		0.17	0.17	0.16	0.15	0.13	0.11	0.076	0.04	0.0024
21	Y	0.068	[0.00062,0.28]		0.19	0.18	0.17	0.15	0.13	0.094	0.059	0.023	0.00083
22	S	0.29	[0.021,1]		0.0011	0.011	0.035	0.075	0.13	0.19	0.25	0.27	0.035
23	R	0.54	[0.16,1]		5e-09	4.7e-06	0.00017	0.0019	0.012	0.052	0.18	0.57	0.19
24	E	0.064	[0.00062,0.28]		0.19	0.19	0.18	0.15	0.12	0.09	0.054	0.02	0.00071
25	F	0.057	[0.00062,0.28]		0.2	0.2	0.18	0.16	0.12	0.082	0.045	0.014	0.00038
26	T	0.23	[0.021,0.52]		0.0018	0.017	0.054	0.11	0.17	0.22	0.23	0.17	0.014
27	I	0.24	[0.021,0.52]		0.0016	0.015	0.048	0.1	0.16	0.22	0.25	0.19	0.012
28	D	0.067	[0.00062,0.28]		0.19	0.19	0.17	0.15	0.12	0.092	0.057	0.023	0.00097
29	F	0.062	[0.00062,0.28]		0.2	0.19	0.18	0.15	0.12	0.088	0.051	0.018	0.00054
30	S	0.077	[0.00062,0.52]		0.18	0.17	0.17	0.15	0.13	0.1	0.069	0.032	0.0016
31	T	0.25	[0.021,0.52]		0.0014	0.014	0.044	0.093	0.15	0.21	0.25	0.22	0.02
32	Q	0.08	[0.00062,0.52]		0.17	0.17	0.16	0.15	0.13	0.1	0.072	0.034	0.0016
33	Q	0.26	[0.021,0.52]		0.0014	0.013	0.043	0.091	0.15	0.21	0.25	0.22	0.021
34	S	0.062	[0.00062,0.28]		0.2	0.19	0.18	0.15	0.12	0.088	0.052	0.018	0.00052
35	Y	0.068	[0.00062,0.28]		0.19	0.18	0.17	0.15	0.13	0.094	0.059	0.023	0.00083
36	V	0.071	[0.00062,0.52]		0.19	0.18	0.17	0.15	0.13	0.095	0.061	0.027	0.0014
37	S	0.4	[0.092,1]		3.7e-06	0.00035	0.0038	0.018	0.058	0.14	0.28	0.44	0.064
38	S	0.082	[0.00062,0.52]		0.17	0.17	0.16	0.15	0.13	0.1	0.075	0.037	0.002
39	L	0.081	[0.00062,0.52]		0.17	0.17	0.16	0.15	0.13	0.1	0.073	0.037	0.002
40	N	0.053	[0.00062,0.28]		0.21	0.2	0.18	0.16	0.12	0.077	0.04	0.012	0.00032
41	S	0.19	[0.021,0.52]		0.0022	0.021	0.066	0.13	0.2	0.24	0.22	0.12	0.0059
42	I	0.058	[0.00062,0.28]		0.2	0.2	0.18	0.15	0.12	0.083	0.047	0.016	0.00054
43	R	0.085	[0.00062,0.52]		0.17	0.17	0.16	0.15	0.13	0.1	0.075	0.041	0.0028
44	T	0.26	[0.021,0.52]		0.0014	0.013	0.043	0.091	0.15	0.21	0.25	0.22	0.02
45	E	0.24	[0.021,0.52]		0.0017	0.016	0.051	0.1	0.17	0.22	0.24	0.19	0.016
46	I	0.2	[0.021,0.52]		0.0021	0.021	0.064	0.13	0.19	0.23	0.22	0.14	0.0092
47	S	0.083	[0.00062,0.52]		0.17	0.17	0.16	0.15	0.13	0.11	0.076	0.038	0.0021
48	T	0.078	[0.00062,0.52]		0.18	0.18	0.17	0.15	0.13	0.1	0.068	0.033	0.0019
49	P	0.071	[0.00062,0.52]		0.18	0.18	0.17	0.15	0.13	0.097	0.063	0.026	0.001
50	L	0.066	[0.00062,0.28]		0.19	0.19	0.17	0.15	0.13	0.092	0.057	0.022	0.00077
51	E	0.23	[0.021,0.52]		0.0016	0.016	0.05	0.1	0.17	0.22	0.24	0.19	0.013
52	H	0.22	[0.021,0.52]		0.0018	0.018	0.056	0.11	0.18	0.23	0.23	0.16	0.01
53	I	0.058	[0.00062,0.28]		0.2	0.2	0.18	0.15	0.12	0.083	0.047	0.016	0.00054
54	S	0.067	[0.00062,0.28]		0.19	0.18	0.17	0.15	0.13	0.093	0.058	0.023	0.00085
55	Q	0.079	[0.00062,0.52]		0.18	0.17	0.16	0.15	0.13	0.1	0.071	0.033	0.0015
56	G	0.072	[0.00062,0.52]		0.18	0.18	0.17	0.15	0.13	0.098	0.064	0.027	0.0012
57	T	0.42	[0.092,1]		3.3e-06	0.00031	0.0034	0.017	0.053	0.13	0.26	0.45	0.084
58	T	0.37	[0.048,1]		4.7e-06	0.00045	0.0048	0.023	0.07	0.16	0.29	0.4	0.051
59	S	0.077	[0.00062,0.52]		0.18	0.17	0.17	0.15	0.13	0.1	0.069	0.032	0.0016
60	V	0.067	[0.00062,0.28]		0.19	0.19	0.17	0.15	0.12	0.092	0.057	0.023	0.001
61	S	0.079	[0.00062,0.52]		0.18	0.17	0.16	0.15	0.13	0.1	0.071	0.033	0.0015
62	V	0.063	[0.00062,0.28]		0.2	0.19	0.18	0.15	0.12	0.088	0.053	0.019	0.00074
63	I	0.055	[0.00062,0.28]		0.21	0.2	0.18	0.15	0.12	0.079	0.043	0.014	0.00045
64	N	0.058	[0.00062,0.28]		0.2	0.2	0.18	0.15	0.12	0.082	0.045	0.015	0.00055
65	H	0.066	[0.00062,0.28]		0.19	0.19	0.17	0.15	0.13	0.092	0.057	0.021	0.00077
66	T	0.39	[0.048,1]		4.2e-06	0.0004	0.0043	0.021	0.064	0.15	0.28	0.42	0.061
67	P	0.078	[0.00062,0.52]		0.18	0.17	0.16	0.15	0.13	0.1	0.07	0.032	0.0015
68	P	0.46	[0.092,1]		2.2e-06	0.00022	0.0024	0.012	0.04	0.1	0.23	0.49	0.12
69	G	0.081	[0.00062,0.52]		0.17	0.17	0.16	0.15	0.13	0.1	0.073	0.036	0.0018
70	S	0.21	[0.021,0.52]		0.002	0.019	0.06	0.12	0.19	0.23	0.23	0.15	0.0079
71	Y	0.068	[0.00062,0.28]		0.19	0.18	0.17	0.15	0.13	0.094	0.059	0.023	0.00083
72	F	0.21	[0.021,0.52]		0.0021	0.02	0.063	0.12	0.19	0.23	0.22	0.15	0.011
73	A	0.25	[0.021,0.52]		0.0014	0.014	0.044	0.092	0.15	0.21	0.25	0.22	0.019
74	V	0.25	[0.021,0.52]		0.0015	0.014	0.045	0.095	0.16	0.21	0.25	0.21	0.018
75	D	0.41	[0.092,1]		2.6e-06	0.00025	0.0028	0.014	0.049	0.13	0.27	0.46	0.067
76	I	0.21	[0.021,0.52]		0.002	0.019	0.059	0.12	0.18	0.23	0.23	0.15	0.0097
77	R	0.092	[0.00062,0.52]		0.16	0.16	0.16	0.15	0.13	0.11	0.082	0.048	0.0036
78	G	0.077	[0.00062,0.52]		0.18	0.17	0.17	0.15	0.13	0.1	0.069	0.032	0.0015
79	L	0.066	[0.00062,0.28]		0.19	0.19	0.17	0.15	0.13	0.092	0.057	0.022	0.00077
80	D	0.054	[0.00062,0.28]		0.21	0.2	0.18	0.16	0.12	0.078	0.041	0.012	0.00033
81	V	0.56	[0.16,1]		4e-09	3.8e-06	0.00014	0.0016	0.01	0.045	0.16	0.57	0.22
82	Y	0.068	[0.00062,0.28]		0.19	0.18	0.17	0.15	0.13	0.094	0.059	0.023	0.00083
83	Q	0.63	[0.16,1]		1.1e-09	1.1e-06	4.3e-05	0.00056	0.0042	0.024	0.11	0.56	0.3
84	A	0.23	[0.021,0.52]		0.0018	0.017	0.053	0.11	0.17	0.22	0.24	0.18	0.013
85	R	0.094	[0.00062,0.52]		0.17	0.16	0.16	0.14	0.13	0.1	0.081	0.053	0.0049
86	F	0.057	[0.00062,0.28]		0.2	0.2	0.18	0.16	0.12	0.082	0.045	0.014	0.00038
87	D	0.24	[0.021,0.52]		0.0016	0.015	0.048	0.1	0.16	0.22	0.24	0.2	0.015
88	H	0.068	[0.00062,0.28]		0.19	0.18	0.17	0.15	0.13	0.094	0.059	0.023	0.00079
89	L	0.073	[0.00062,0.52]		0.18	0.18	0.17	0.15	0.13	0.098	0.064	0.027	0.0011
90	R	0.075	[0.00062,0.52]		0.18	0.18	0.17	0.15	0.13	0.1	0.067	0.029	0.0011
91	L	0.087	[0.00062,0.52]		0.17	0.17	0.16	0.15	0.13	0.11	0.078	0.043	0.0029
92	I	0.057	[0.00062,0.28]		0.21	0.2	0.18	0.15	0.12	0.081	0.044	0.015	0.0005
93	I	0.18	[0.0061,0.52]		0.0025	0.024	0.073	0.14	0.21	0.24	0.21	0.11	0.0046
94	E	0.065	[0.00062,0.28]		0.19	0.19	0.17	0.15	0.12	0.091	0.055	0.02	0.00073
95	Q	0.29	[0.021,1]		0.0011	0.011	0.035	0.076	0.13	0.19	0.25	0.27	0.032
96	N	0.053	[0.00062,0.28]		0.21	0.2	0.18	0.16	0.12	0.077	0.04	0.012	0.00032
97	N	0.058	[0.00062,0.28]		0.2	0.2	0.18	0.15	0.12	0.083	0.046	0.014	0.00041
98	L	0.082	[0.00062,0.52]		0.17	0.17	0.16	0.15	0.13	0.1	0.074	0.037	0.0019
99	Y	0.068	[0.00062,0.28]		0.19	0.18	0.17	0.15	0.13	0.094	0.059	0.023	0.00083
100	V	0.067	[0.00062,0.28]		0.19	0.19	0.17	0.15	0.12	0.091	0.056	0.022	0.001
101	A	0.073	[0.00062,0.52]		0.18	0.18	0.17	0.15	0.13	0.096	0.063	0.028	0.0014
102	G	0.079	[0.00062,0.52]		0.18	0.17	0.16	0.15	0.13	0.1	0.071	0.033	0.0016
103	F	0.063	[0.00062,0.28]		0.2	0.19	0.18	0.15	0.12	0.089	0.053	0.019	0.00078
104	V	0.21	[0.021,0.52]		0.0021	0.02	0.062	0.12	0.19	0.23	0.22	0.14	0.0086
105	N	0.053	[0.00062,0.28]		0.21	0.2	0.18	0.16	0.12	0.077	0.04	0.012	0.00032
106	T	0.067	[0.00062,0.28]		0.19	0.19	0.17	0.15	0.12	0.092	0.057	0.023	0.001
107	A	0.49	[0.092,1]		1.1e-06	0.00011	0.0013	0.0071	0.027	0.081	0.21	0.53	0.14
108	T	0.07	[0.00062,0.52]		0.19	0.18	0.17	0.15	0.13	0.094	0.06	0.025	0.0011
109	N	0.053	[0.00062,0.28]		0.21	0.2	0.18	0.16	0.12	0.077	0.04	0.012	0.00032
110	T	0.066	[0.00062,0.28]		0.19	0.19	0.17	0.15	0.13	0.092	0.056	0.022	0.00081
111	F	0.07	[0.00062,0.52]		0.19	0.18	0.17	0.15	0.13	0.095	0.061	0.026	0.0011
112	Y	0.095	[0.00062,0.52]		0.16	0.16	0.15	0.14	0.13	0.11	0.087	0.052	0.0034
113	R	0.1	[0.00062,0.52]		0.17	0.16	0.15	0.14	0.12	0.1	0.08	0.064	0.01
114	F	0.062	[0.00062,0.28]		0.2	0.19	0.18	0.15	0.12	0.088	0.051	0.018	0.00054
115	S	0.087	[0.00062,0.52]		0.17	0.17	0.16	0.15	0.13	0.11	0.079	0.042	0.0025
116	D	0.054	[0.00062,0.28]		0.21	0.2	0.18	0.16	0.12	0.078	0.041	0.012	0.00033
117	F	0.062	[0.00062,0.28]		0.2	0.19	0.18	0.15	0.12	0.088	0.051	0.018	0.00054
118	T	0.55	[0.16,1]		4.6e-09	4.3e-06	0.00016	0.0018	0.011	0.049	0.17	0.57	0.2
119	H	0.062	[0.00062,0.28]		0.2	0.19	0.18	0.15	0.12	0.088	0.052	0.017	0.0005
120	I	0.059	[0.00062,0.28]		0.2	0.2	0.18	0.15	0.12	0.082	0.047	0.016	0.00061
121	S	0.086	[0.00062,0.52]		0.17	0.17	0.16	0.15	0.13	0.11	0.079	0.042	0.0024
122	V	0.34	[0.021,1]		0.00067	0.0066	0.023	0.052	0.1	0.17	0.26	0.34	0.05
123	P	0.085	[0.00062,0.52]		0.17	0.17	0.16	0.15	0.13	0.11	0.077	0.041	0.0024
124	G	0.36	[0.048,1]		5.6e-06	0.00053	0.0056	0.026	0.078	0.17	0.3	0.38	0.043
125	V	0.069	[0.00062,0.52]		0.19	0.18	0.17	0.15	0.13	0.093	0.059	0.025	0.0011
126	T	0.23	[0.021,0.52]		0.0017	0.016	0.052	0.11	0.17	0.22	0.24	0.18	0.013
127	T	0.064	[0.00062,0.28]		0.2	0.19	0.18	0.15	0.12	0.088	0.053	0.02	0.00084
128	V	0.3	[0.021,1]		0.00071	0.0072	0.025	0.061	0.12	0.2	0.27	0.29	0.031
129	S	0.094	[0.00062,0.52]		0.16	0.16	0.15	0.14	0.13	0.11	0.085	0.05	0.0033
130	M	0.048	[0.00062,0.28]		0.22	0.21	0.19	0.16	0.11	0.07	0.033	0.0079	0.00017
131	T	0.07	[0.00062,0.52]		0.19	0.18	0.17	0.15	0.13	0.094	0.06	0.025	0.0011
132	T	0.069	[0.00062,0.52]		0.19	0.18	0.17	0.15	0.13	0.094	0.06	0.025	0.0011
133	D	0.073	[0.00062,0.52]		0.18	0.18	0.17	0.15	0.13	0.098	0.064	0.027	0.0011
134	S	0.078	[0.00062,0.52]		0.18	0.17	0.16	0.15	0.13	0.1	0.071	0.032	0.0014
135	S	0.056	[0.00062,0.28]		0.2	0.2	0.18	0.16	0.12	0.082	0.045	0.013	0.00033
136	Y	0.068	[0.00062,0.28]		0.19	0.18	0.17	0.15	0.13	0.094	0.059	0.023	0.00083
137	T	0.29	[0.021,1]		0.0011	0.011	0.036	0.077	0.13	0.19	0.25	0.26	0.032
138	T	0.24	[0.021,0.52]		0.0016	0.015	0.048	0.1	0.16	0.22	0.24	0.19	0.015
139	L	0.087	[0.00062,0.52]		0.17	0.17	0.16	0.15	0.13	0.11	0.078	0.043	0.0029
140	Q	0.08	[0.00062,0.52]		0.17	0.17	0.16	0.15	0.13	0.1	0.073	0.035	0.0017
141	R	0.082	[0.00062,0.52]		0.17	0.17	0.16	0.15	0.13	0.1	0.075	0.037	0.0018
142	V	0.27	[0.021,1]		0.0013	0.012	0.04	0.085	0.14	0.2	0.25	0.24	0.025
143	A	0.071	[0.00062,0.52]		0.19	0.18	0.17	0.15	0.13	0.095	0.061	0.026	0.0012
144	A	0.27	[0.021,0.52]		0.0013	0.012	0.04	0.086	0.15	0.21	0.25	0.23	0.022
145	L	0.087	[0.00062,0.52]		0.17	0.17	0.16	0.15	0.13	0.11	0.079	0.042	0.0025
146	E	0.065	[0.00062,0.28]		0.19	0.19	0.17	0.15	0.12	0.091	0.055	0.021	0.00073
147	R	0.075	[0.00062,0.52]		0.18	0.18	0.17	0.15	0.13	0.1	0.067	0.029	0.0011
148	S	0.29	[0.021,1]		0.0011	0.011	0.035	0.076	0.13	0.19	0.25	0.27	0.035
149	G	0.077	[0.00062,0.52]		0.18	0.17	0.17	0.15	0.13	0.1	0.069	0.032	0.0015
150	M	0.048	[0.00062,0.28]		0.22	0.21	0.19	0.16	0.11	0.07	0.033	0.0079	0.00017
151	Q	0.08	[0.00062,0.52]		0.17	0.17	0.16	0.15	0.13	0.1	0.073	0.035	0.0017
152	I	0.069	[0.00062,0.52]		0.19	0.18	0.17	0.15	0.12	0.093	0.059	0.025	0.0013
153	S	0.24	[0.021,0.52]		0.0016	0.015	0.049	0.1	0.17	0.22	0.24	0.19	0.013
154	R	0.075	[0.00062,0.52]		0.18	0.18	0.17	0.15	0.13	0.1	0.067	0.029	0.0011
155	H	0.077	[0.00062,0.52]		0.18	0.17	0.17	0.15	0.13	0.1	0.068	0.032	0.0015
156	S	0.086	[0.00062,0.52]		0.17	0.17	0.16	0.15	0.13	0.11	0.079	0.042	0.0024
157	L	0.087	[0.00062,0.52]		0.17	0.17	0.16	0.15	0.13	0.11	0.079	0.042	0.0025
158	V	0.062	[0.00062,0.28]		0.2	0.19	0.18	0.15	0.12	0.086	0.05	0.018	0.00072
159	S	0.46	[0.092,1]		2.2e-06	0.00021	0.0023	0.012	0.039	0.1	0.23	0.49	0.12
160	S	0.086	[0.00062,0.52]		0.17	0.17	0.16	0.15	0.13	0.11	0.079	0.042	0.0024
161	Y	0.068	[0.00062,0.28]		0.19	0.18	0.17	0.15	0.13	0.094	0.059	0.023	0.00083
162	L	0.087	[0.00062,0.52]		0.17	0.17	0.16	0.15	0.13	0.11	0.079	0.042	0.0025
163	A	0.27	[0.021,0.52]		0.0013	0.012	0.04	0.086	0.15	0.21	0.25	0.23	0.022
164	L	0.082	[0.00062,0.52]		0.17	0.17	0.16	0.15	0.13	0.1	0.074	0.037	0.0019
165	M	0.048	[0.00062,0.28]		0.22	0.21	0.19	0.16	0.11	0.07	0.033	0.0079	0.00017
166	E	0.064	[0.00062,0.28]		0.19	0.19	0.18	0.15	0.12	0.09	0.054	0.02	0.00068
167	F	0.077	[0.00062,0.52]		0.18	0.17	0.17	0.15	0.13	0.1	0.069	0.031	0.0014
168	S	0.21	[0.021,0.52]		0.002	0.019	0.06	0.12	0.19	0.23	0.23	0.14	0.0069
169	G	0.069	[0.00062,0.28]		0.19	0.18	0.17	0.15	0.13	0.095	0.06	0.024	0.00089
170	N	0.35	[0.048,1]		5.5e-06	0.00052	0.0056	0.026	0.079	0.18	0.3	0.37	0.035
171	T	0.26	[0.021,0.52]		0.0013	0.013	0.042	0.088	0.15	0.21	0.25	0.23	0.022
172	M	0.048	[0.00062,0.28]		0.22	0.21	0.19	0.16	0.11	0.07	0.033	0.0079	0.00017
173	T	0.086	[0.00062,0.52]		0.17	0.17	0.16	0.15	0.13	0.11	0.078	0.041	0.0025
174	R	0.092	[0.00062,0.52]		0.17	0.17	0.16	0.14	0.13	0.1	0.08	0.049	0.0041
175	D	0.24	[0.021,0.52]		0.0015	0.015	0.047	0.099	0.16	0.22	0.25	0.19	0.014
176	A	0.26	[0.021,0.52]		0.0013	0.013	0.041	0.088	0.15	0.21	0.25	0.23	0.021
177	S	0.091	[0.00062,0.52]		0.16	0.16	0.16	0.15	0.13	0.11	0.082	0.046	0.003
178	R	0.07	[0.00062,0.52]		0.19	0.18	0.17	0.15	0.13	0.096	0.062	0.025	0.00094
179	A	0.068	[0.00062,0.28]		0.19	0.18	0.17	0.15	0.13	0.093	0.059	0.024	0.0011
180	V	0.24	[0.021,0.52]		0.0015	0.015	0.048	0.1	0.16	0.22	0.25	0.19	0.013
181	L	0.087	[0.00062,0.52]		0.17	0.17	0.16	0.15	0.13	0.11	0.079	0.042	0.0025
182	R	0.075	[0.00062,0.52]		0.18	0.18	0.17	0.15	0.13	0.1	0.067	0.029	0.0011
183	F	0.057	[0.00062,0.28]		0.2	0.2	0.18	0.16	0.12	0.082	0.045	0.014	0.00038
184	V	0.085	[0.00062,0.52]		0.17	0.17	0.16	0.15	0.13	0.11	0.077	0.041	0.0025
185	T	0.064	[0.00062,0.28]		0.19	0.19	0.18	0.15	0.12	0.089	0.053	0.019	0.00073
186	V	0.078	[0.00062,0.52]		0.18	0.17	0.17	0.15	0.13	0.1	0.069	0.033	0.0019
187	T	0.23	[0.021,0.52]		0.0017	0.016	0.052	0.11	0.17	0.22	0.24	0.18	0.013
188	A	0.071	[0.00062,0.52]		0.19	0.18	0.17	0.15	0.13	0.095	0.061	0.026	0.0012
189	E	0.065	[0.00062,0.28]		0.19	0.19	0.17	0.15	0.12	0.091	0.055	0.021	0.00073
190	A	0.078	[0.00062,0.52]		0.18	0.17	0.17	0.15	0.13	0.1	0.069	0.034	0.0019
191	L	0.085	[0.00062,0.52]		0.17	0.17	0.16	0.15	0.13	0.1	0.076	0.04	0.0026
192	R	0.097	[0.00062,0.52]		0.16	0.16	0.15	0.14	0.13	0.11	0.088	0.053	0.0037
193	F	0.077	[0.00062,0.52]		0.18	0.17	0.17	0.15	0.13	0.1	0.069	0.031	0.0014
194	R	0.068	[0.00062,0.28]		0.19	0.18	0.17	0.15	0.13	0.094	0.059	0.023	0.00088
195	Q	0.08	[0.00062,0.52]		0.17	0.17	0.16	0.15	0.13	0.1	0.072	0.034	0.0016
196	I	0.058	[0.00062,0.28]		0.2	0.2	0.18	0.15	0.12	0.083	0.047	0.016	0.00054
197	Q	0.26	[0.021,0.52]		0.0014	0.013	0.043	0.091	0.15	0.21	0.25	0.22	0.018
198	R	0.078	[0.00062,0.52]		0.18	0.17	0.17	0.15	0.13	0.1	0.069	0.033	0.0019
199	E	0.23	[0.021,0.52]		0.0016	0.016	0.05	0.1	0.17	0.22	0.24	0.19	0.012
200	F	0.062	[0.00062,0.28]		0.2	0.19	0.18	0.15	0.12	0.088	0.051	0.018	0.00054
201	R	0.082	[0.00062,0.52]		0.17	0.17	0.16	0.15	0.13	0.1	0.075	0.037	0.0018
202	Q	0.43	[0.092,1]		2.8e-06	0.00027	0.0029	0.015	0.047	0.12	0.25	0.47	0.094
203	A	0.07	[0.00062,0.52]		0.19	0.18	0.17	0.15	0.13	0.095	0.061	0.025	0.0011
204	L	0.087	[0.00062,0.52]		0.17	0.17	0.16	0.15	0.13	0.11	0.079	0.042	0.0025
205	S	0.067	[0.00062,0.28]		0.19	0.18	0.17	0.15	0.13	0.093	0.058	0.023	0.00085
206	E	0.065	[0.00062,0.28]		0.19	0.19	0.17	0.15	0.12	0.091	0.055	0.021	0.00079
207	T	0.22	[0.021,0.52]		0.0019	0.018	0.057	0.11	0.18	0.23	0.23	0.16	0.01
208	A	0.23	[0.021,0.52]		0.0017	0.016	0.052	0.11	0.17	0.22	0.24	0.18	0.013
209	P	0.071	[0.00062,0.52]		0.18	0.18	0.17	0.15	0.13	0.097	0.062	0.025	0.00099
210	V	0.24	[0.021,0.52]		0.0016	0.015	0.049	0.1	0.16	0.22	0.24	0.19	0.015
211	Y	0.068	[0.00062,0.28]		0.19	0.18	0.17	0.15	0.13	0.094	0.059	0.023	0.00083
212	T	0.069	[0.00062,0.52]		0.19	0.18	0.17	0.15	0.13	0.094	0.059	0.024	0.0011
213	M	0.048	[0.00062,0.28]		0.22	0.21	0.19	0.16	0.11	0.07	0.033	0.0079	0.00017
214	T	0.069	[0.00062,0.52]		0.19	0.18	0.17	0.15	0.13	0.094	0.06	0.025	0.0011
215	P	0.26	[0.021,0.52]		0.0014	0.013	0.042	0.089	0.15	0.21	0.25	0.23	0.022
216	G	0.41	[0.092,1]		3.5e-06	0.00033	0.0036	0.018	0.056	0.13	0.27	0.44	0.077
217	D	0.23	[0.021,0.52]		0.0018	0.017	0.054	0.11	0.17	0.22	0.23	0.17	0.014
218	V	0.067	[0.00062,0.28]		0.19	0.19	0.17	0.15	0.12	0.091	0.056	0.022	0.001
219	D	0.073	[0.00062,0.52]		0.18	0.18	0.17	0.15	0.13	0.098	0.064	0.027	0.0011
220	L	0.084	[0.00062,0.52]		0.17	0.17	0.16	0.15	0.13	0.1	0.076	0.039	0.0023
221	T	0.067	[0.00062,0.28]		0.19	0.19	0.17	0.15	0.13	0.092	0.057	0.022	0.00084
222	L	0.087	[0.00062,0.52]		0.17	0.17	0.16	0.15	0.13	0.11	0.079	0.042	0.0025
223	N	0.071	[0.00062,0.52]		0.18	0.18	0.17	0.15	0.13	0.097	0.063	0.026	0.001
224	W	0.084	[0.00062,0.52]		0.17	0.17	0.16	0.15	0.13	0.11	0.077	0.038	0.0019
225	G	0.075	[0.00062,0.52]		0.18	0.18	0.17	0.15	0.13	0.1	0.067	0.029	0.0013
226	R	0.25	[0.021,0.52]		0.0015	0.014	0.046	0.096	0.16	0.21	0.25	0.21	0.018
227	I	0.071	[0.00062,0.52]		0.19	0.18	0.17	0.15	0.13	0.094	0.061	0.027	0.0014
228	S	0.071	[0.00062,0.52]		0.19	0.18	0.17	0.15	0.13	0.096	0.062	0.026	0.0011
229	N	0.053	[0.00062,0.28]		0.21	0.2	0.18	0.16	0.12	0.077	0.04	0.012	0.00032
230	V	0.067	[0.00062,0.28]		0.19	0.19	0.17	0.15	0.12	0.091	0.056	0.022	0.001
231	L	0.067	[0.00062,0.28]		0.19	0.19	0.17	0.15	0.13	0.092	0.057	0.022	0.00079
232	P	0.077	[0.00062,0.52]		0.18	0.17	0.17	0.15	0.13	0.1	0.069	0.031	0.0014
233	E	0.064	[0.00062,0.28]		0.19	0.19	0.18	0.15	0.12	0.09	0.054	0.02	0.00068
234	Y	0.25	[0.021,0.52]		0.0015	0.014	0.046	0.097	0.16	0.22	0.25	0.2	0.016
235	R	0.086	[0.00062,0.52]		0.17	0.17	0.16	0.15	0.13	0.1	0.077	0.042	0.003
236	G	0.078	[0.00062,0.52]		0.18	0.17	0.16	0.15	0.13	0.1	0.07	0.033	0.0015
237	E	0.064	[0.00062,0.28]		0.19	0.19	0.18	0.15	0.12	0.09	0.054	0.02	0.00068
238	D	0.51	[0.16,1]		6.9e-09	6.4e-06	0.00024	0.0026	0.015	0.063	0.2	0.57	0.15
239	G	0.23	[0.021,0.52]		0.0017	0.016	0.052	0.11	0.17	0.22	0.24	0.18	0.013
240	V	0.079	[0.00062,0.52]		0.18	0.17	0.16	0.15	0.13	0.1	0.07	0.035	0.0021
241	R	0.07	[0.00062,0.52]		0.19	0.18	0.17	0.15	0.13	0.096	0.062	0.025	0.00094
242	V	0.26	[0.021,0.52]		0.0013	0.013	0.041	0.088	0.15	0.21	0.25	0.22	0.019
243	G	0.071	[0.00062,0.52]		0.18	0.18	0.17	0.15	0.13	0.097	0.062	0.026	0.0011
244	R	0.071	[0.00062,0.52]		0.19	0.18	0.17	0.15	0.13	0.096	0.062	0.026	0.0011
245	I	0.058	[0.00062,0.28]		0.2	0.2	0.18	0.15	0.12	0.083	0.047	0.016	0.00054
246	S	0.085	[0.00062,0.52]		0.17	0.17	0.16	0.15	0.13	0.11	0.076	0.04	0.0024
247	F	0.057	[0.00062,0.28]		0.2	0.2	0.18	0.16	0.12	0.082	0.045	0.014	0.00038
248	N	0.053	[0.00062,0.28]		0.21	0.2	0.18	0.16	0.12	0.077	0.04	0.012	0.00032
249	N	0.19	[0.021,0.52]		0.0023	0.022	0.069	0.14	0.2	0.24	0.21	0.11	0.0048
250	I	0.23	[0.021,0.52]		0.0017	0.017	0.053	0.11	0.17	0.22	0.24	0.18	0.012
251	S	0.08	[0.00062,0.52]		0.17	0.17	0.16	0.15	0.13	0.1	0.072	0.035	0.0019
252	A	0.069	[0.00062,0.52]		0.19	0.18	0.17	0.15	0.13	0.094	0.06	0.025	0.0011
253	I	0.059	[0.00062,0.28]		0.2	0.2	0.18	0.15	0.12	0.082	0.047	0.016	0.00061
254	L	0.081	[0.00062,0.52]		0.17	0.17	0.16	0.15	0.13	0.1	0.073	0.036	0.0019
255	G	0.07	[0.00062,0.52]		0.19	0.18	0.17	0.15	0.13	0.096	0.061	0.025	0.00099
256	T	0.22	[0.021,0.52]		0.0018	0.017	0.054	0.11	0.17	0.23	0.24	0.17	0.011
257	V	0.067	[0.00062,0.28]		0.19	0.19	0.17	0.15	0.12	0.091	0.057	0.023	0.001
258	A	0.26	[0.021,0.52]		0.0014	0.014	0.044	0.092	0.15	0.21	0.24	0.22	0.023
259	V	0.066	[0.00062,0.28]		0.19	0.19	0.17	0.15	0.12	0.091	0.056	0.021	0.00082
260	I	0.062	[0.00062,0.28]		0.2	0.19	0.18	0.15	0.12	0.087	0.052	0.019	0.00072
261	L	0.08	[0.00062,0.52]		0.18	0.17	0.16	0.15	0.13	0.1	0.072	0.036	0.002
262	N	0.053	[0.00062,0.28]		0.21	0.2	0.18	0.16	0.12	0.077	0.04	0.012	0.00032
263	C	0.094	[0.00062,0.52]		0.16	0.16	0.15	0.14	0.13	0.11	0.086	0.05	0.0031
264	H	0.068	[0.00062,0.28]		0.19	0.18	0.17	0.15	0.13	0.094	0.059	0.023	0.00079
265	H	0.41	[0.092,1]		3.4e-06	0.00032	0.0035	0.017	0.055	0.13	0.27	0.45	0.073
266	Q	0.47	[0.092,1]		1.9e-06	0.00019	0.0021	0.011	0.036	0.097	0.23	0.5	0.13
267	G	0.079	[0.00062,0.52]		0.18	0.17	0.16	0.15	0.13	0.1	0.071	0.033	0.0016
268	A	0.54	[0.16,1]		4.9e-09	4.6e-06	0.00017	0.0019	0.012	0.051	0.18	0.57	0.19
269	R	0.39	[0.092,1]		3.7e-06	0.00036	0.0039	0.019	0.059	0.14	0.28	0.44	0.061
270	S	0.074	[0.00062,0.52]		0.18	0.18	0.17	0.15	0.13	0.099	0.065	0.028	0.0012
271	V	0.062	[0.00062,0.28]		0.2	0.19	0.18	0.15	0.12	0.086	0.05	0.018	0.00072
272	R	0.093	[0.00062,0.52]		0.16	0.16	0.15	0.15	0.13	0.11	0.084	0.048	0.0031
273	A	0.6	[0.16,1]		2.8e-09	2.7e-06	0.0001	0.0012	0.0075	0.035	0.13	0.55	0.27
274	V	0.069	[0.00062,0.52]		0.19	0.18	0.17	0.15	0.13	0.093	0.059	0.025	0.0011
275	N	0.2	[0.021,0.52]		0.0021	0.02	0.062	0.12	0.19	0.23	0.23	0.14	0.007
276	E	0.24	[0.021,0.52]		0.0016	0.015	0.048	0.1	0.16	0.22	0.25	0.19	0.014
277	E	0.22	[0.021,0.52]		0.0019	0.018	0.056	0.11	0.18	0.23	0.23	0.16	0.01
278	S	0.8	[0.28,1]		1.2e-15	1.1e-10	5.3e-08	3.8e-06	0.00011	0.0018	0.024	0.38	0.59
279	Q	0.26	[0.021,0.52]		0.0014	0.013	0.043	0.091	0.15	0.21	0.25	0.22	0.02
280	P	0.27	[0.021,0.52]		0.0013	0.012	0.04	0.086	0.14	0.2	0.25	0.24	0.024
281	E	0.065	[0.00062,0.28]		0.19	0.19	0.17	0.15	0.12	0.091	0.055	0.021	0.00073
282	C	0.075	[0.00062,0.52]		0.18	0.18	0.17	0.15	0.13	0.1	0.068	0.03	0.0012
283	Q	0.079	[0.00062,0.52]		0.18	0.17	0.16	0.15	0.13	0.1	0.071	0.033	0.0015
284	I	0.059	[0.00062,0.28]		0.2	0.2	0.18	0.15	0.12	0.082	0.047	0.016	0.00061
285	T	0.48	[0.16,1]		9.9e-09	9.2e-06	0.00033	0.0036	0.021	0.08	0.23	0.55	0.11
286	G	0.086	[0.00062,0.52]		0.17	0.17	0.16	0.15	0.13	0.11	0.078	0.041	0.0025
287	D	0.073	[0.00062,0.52]		0.18	0.18	0.17	0.15	0.13	0.098	0.064	0.027	0.0011
288	R	0.066	[0.00062,0.28]		0.19	0.19	0.17	0.15	0.13	0.093	0.057	0.021	0.00072
289	P	0.29	[0.021,1]		0.0011	0.011	0.036	0.076	0.13	0.19	0.25	0.27	0.033
290	V	0.22	[0.021,0.52]		0.0018	0.017	0.054	0.11	0.17	0.23	0.24	0.17	0.011
291	I	0.059	[0.00062,0.28]		0.2	0.2	0.18	0.15	0.12	0.082	0.047	0.016	0.00061
292	K	0.22	[0.021,0.52]		0.0018	0.018	0.056	0.11	0.18	0.23	0.23	0.16	0.012
293	I	0.21	[0.021,0.52]		0.0019	0.018	0.058	0.12	0.18	0.23	0.23	0.15	0.0092
294	N	0.066	[0.00062,0.28]		0.19	0.19	0.17	0.15	0.12	0.091	0.056	0.022	0.00094
295	N	0.053	[0.00062,0.28]		0.21	0.2	0.18	0.16	0.12	0.077	0.04	0.012	0.00032
296	T	0.54	[0.16,1]		4.7e-09	4.5e-06	0.00017	0.0019	0.012	0.051	0.18	0.58	0.18
297	L	0.081	[0.00062,0.52]		0.17	0.17	0.16	0.15	0.13	0.1	0.073	0.037	0.002
298	W	0.084	[0.00062,0.52]		0.17	0.17	0.16	0.15	0.13	0.11	0.077	0.038	0.0019
299	E	0.065	[0.00062,0.28]		0.19	0.19	0.17	0.15	0.12	0.091	0.055	0.021	0.00073
300	S	0.39	[0.092,1]		4.1e-06	0.00039	0.0042	0.02	0.063	0.15	0.28	0.42	0.055
301	N	0.053	[0.00062,0.28]		0.21	0.2	0.18	0.16	0.12	0.077	0.04	0.012	0.00032
302	T	0.071	[0.00062,0.52]		0.19	0.18	0.17	0.15	0.13	0.095	0.061	0.026	0.0012
303	A	0.39	[0.092,1]		4e-06	0.00038	0.0041	0.02	0.062	0.15	0.28	0.43	0.06
304	A	0.068	[0.00062,0.28]		0.19	0.18	0.17	0.15	0.13	0.093	0.058	0.023	0.001
305	A	0.068	[0.00062,0.28]		0.19	0.18	0.17	0.15	0.13	0.093	0.058	0.023	0.001
306	F	0.21	[0.021,0.52]		0.0019	0.018	0.058	0.12	0.18	0.23	0.23	0.15	0.0078
307	L	0.087	[0.00062,0.52]		0.17	0.17	0.16	0.15	0.13	0.11	0.078	0.043	0.0029
308	N	0.065	[0.00062,0.28]		0.19	0.19	0.18	0.15	0.12	0.09	0.055	0.021	0.00089
309	R	0.11	[0.00062,0.52]		0.16	0.16	0.15	0.14	0.12	0.11	0.085	0.065	0.0093
310	K	0.22	[0.021,0.52]		0.0019	0.018	0.057	0.12	0.18	0.23	0.23	0.16	0.011
311	S	0.42	[0.092,1]		3.1e-06	0.00029	0.0032	0.016	0.05	0.13	0.26	0.46	0.087
312	Q	0.26	[0.021,0.52]		0.0014	0.013	0.043	0.091	0.15	0.21	0.25	0.22	0.019
313	F	0.75	[0.28,1]		6.2e-15	5.7e-10	2.4e-07	1.4e-05	0.00032	0.0043	0.042	0.46	0.49
314	L	0.093	[0.00062,0.52]		0.17	0.17	0.16	0.14	0.13	0.1	0.08	0.051	0.0044
315	Y	0.53	[0.16,1]		5.3e-09	5e-06	0.00019	0.0021	0.013	0.055	0.19	0.58	0.17
316	T	0.4	[0.092,1]		3.8e-06	0.00036	0.0039	0.019	0.059	0.14	0.28	0.43	0.063
317	T	0.41	[0.092,1]		3.5e-06	0.00033	0.0036	0.017	0.056	0.13	0.27	0.44	0.077
318	G	0.38	[0.048,1]		4.3e-06	0.00041	0.0044	0.021	0.065	0.15	0.28	0.42	0.058
319	K	0.53	[0.16,1]		5.4e-09	5.1e-06	0.00019	0.0021	0.013	0.055	0.18	0.57	0.18
320	M	0.048	[0.00062,0.28]		0.22	0.21	0.19	0.16	0.11	0.07	0.033	0.0079	0.00017
321	K	0.063	[0.00062,0.28]		0.19	0.19	0.18	0.15	0.12	0.089	0.053	0.019	0.00066
322	K	0.063	[0.00062,0.28]		0.19	0.19	0.18	0.15	0.12	0.089	0.053	0.019	0.00066
323	M	0.17	[0.0061,0.52]		0.0028	0.027	0.081	0.15	0.22	0.24	0.19	0.088	0.0038
324	F	0.21	[0.021,0.52]		0.002	0.019	0.06	0.12	0.18	0.23	0.23	0.15	0.0089
325	M	0.39	[0.048,1]		4.6e-06	0.00043	0.0046	0.022	0.066	0.15	0.28	0.41	0.069
326	A	0.07	[0.00062,0.52]		0.19	0.18	0.17	0.15	0.13	0.095	0.06	0.025	0.0011
327	V	0.22	[0.021,0.52]		0.002	0.019	0.059	0.12	0.18	0.23	0.23	0.16	0.012
328	L	0.082	[0.00062,0.52]		0.17	0.17	0.16	0.15	0.13	0.1	0.074	0.037	0.0019
329	F	0.062	[0.00062,0.28]		0.2	0.19	0.18	0.15	0.12	0.088	0.051	0.018	0.00054
330	A	0.25	[0.021,0.52]		0.0014	0.014	0.045	0.094	0.15	0.21	0.25	0.21	0.019
331	L	0.3	[0.021,1]		0.0011	0.011	0.035	0.075	0.13	0.19	0.24	0.28	0.045
332	A	0.37	[0.048,1]		5.1e-06	0.00048	0.0052	0.024	0.073	0.17	0.29	0.39	0.049
333	S	0.067	[0.00062,0.28]		0.19	0.18	0.17	0.15	0.13	0.093	0.058	0.023	0.00085
334	V	0.21	[0.021,0.52]		0.002	0.019	0.059	0.12	0.18	0.23	0.23	0.15	0.0092
335	N	0.053	[0.00062,0.28]		0.21	0.2	0.18	0.16	0.12	0.077	0.04	0.012	0.00032
336	A	0.26	[0.021,0.52]		0.0013	0.013	0.041	0.087	0.15	0.21	0.25	0.23	0.022
337	M	0.048	[0.00062,0.28]		0.22	0.21	0.19	0.16	0.11	0.07	0.033	0.0079	0.00017
338	A	0.069	[0.00062,0.52]		0.19	0.18	0.17	0.15	0.13	0.094	0.06	0.025	0.0011
339	A	0.069	[0.00062,0.52]		0.19	0.18	0.17	0.15	0.13	0.094	0.059	0.024	0.001
340	D	0.054	[0.00062,0.28]		0.21	0.2	0.18	0.16	0.12	0.078	0.041	0.012	0.00033
341	C	0.071	[0.00062,0.52]		0.18	0.18	0.17	0.15	0.13	0.097	0.062	0.025	0.00093
342	A	0.062	[0.00062,0.28]		0.2	0.19	0.18	0.15	0.12	0.087	0.051	0.019	0.0007
343	K	0.38	[0.048,1]		4.3e-06	0.00041	0.0044	0.021	0.065	0.15	0.29	0.42	0.053
344	G	0.069	[0.00062,0.28]		0.19	0.18	0.17	0.15	0.13	0.095	0.06	0.024	0.00089
345	K	0.064	[0.00062,0.28]		0.19	0.19	0.18	0.15	0.12	0.09	0.054	0.02	0.00071
346	I	0.055	[0.00062,0.28]		0.21	0.2	0.18	0.15	0.12	0.079	0.043	0.014	0.00045
347	E	0.064	[0.00062,0.28]		0.19	0.19	0.18	0.15	0.12	0.09	0.054	0.02	0.00068
348	F	0.057	[0.00062,0.28]		0.2	0.2	0.18	0.16	0.12	0.083	0.045	0.014	0.00041
349	S	0.092	[0.00062,0.52]		0.16	0.16	0.16	0.15	0.13	0.11	0.084	0.048	0.0031
350	K	0.063	[0.00062,0.28]		0.19	0.19	0.18	0.15	0.12	0.089	0.053	0.019	0.00067
351	Y	0.068	[0.00062,0.28]		0.19	0.18	0.17	0.15	0.13	0.094	0.059	0.023	0.00083
352	N	0.053	[0.00062,0.28]		0.21	0.2	0.18	0.16	0.12	0.077	0.04	0.012	0.00032
353	E	0.22	[0.021,0.52]		0.0018	0.018	0.056	0.11	0.18	0.23	0.23	0.17	0.012
354	D	0.34	[0.048,1]		7.4e-06	0.00069	0.0072	0.033	0.094	0.19	0.3	0.33	0.038
355	D	0.33	[0.048,1]		7.2e-06	0.00068	0.0071	0.032	0.093	0.19	0.31	0.33	0.034
356	T	0.078	[0.00062,0.52]		0.18	0.17	0.16	0.15	0.13	0.1	0.07	0.033	0.0016
357	F	0.06	[0.00062,0.28]		0.2	0.19	0.18	0.15	0.12	0.086	0.049	0.017	0.00059
358	T	0.064	[0.00062,0.28]		0.19	0.19	0.18	0.15	0.12	0.089	0.053	0.02	0.00087
359	V	0.069	[0.00062,0.52]		0.19	0.18	0.17	0.15	0.13	0.094	0.06	0.025	0.0012
360	K	0.064	[0.00062,0.28]		0.19	0.19	0.18	0.15	0.12	0.089	0.053	0.019	0.00069
361	V	0.068	[0.00062,0.52]		0.19	0.18	0.17	0.15	0.13	0.093	0.059	0.024	0.0011
362	D	0.7	[0.28,1]		3.7e-12	3.5e-08	4.4e-06	0.00012	0.0014	0.011	0.07	0.5	0.42
363	G	0.076	[0.00062,0.52]		0.18	0.17	0.17	0.15	0.13	0.1	0.069	0.031	0.0014
364	K	0.23	[0.021,0.52]		0.0017	0.016	0.051	0.11	0.17	0.22	0.24	0.18	0.012
365	E	0.065	[0.00062,0.28]		0.19	0.19	0.17	0.15	0.12	0.091	0.055	0.021	0.00075
366	Y	0.095	[0.00062,0.52]		0.16	0.16	0.15	0.14	0.13	0.11	0.087	0.052	0.0034
367	W	0.084	[0.00062,0.52]		0.17	0.17	0.16	0.15	0.13	0.11	0.077	0.038	0.0019
368	T	0.07	[0.00062,0.52]		0.19	0.18	0.17	0.15	0.13	0.095	0.061	0.026	0.0012
369	S	0.23	[0.021,0.52]		0.0017	0.016	0.051	0.1	0.17	0.22	0.24	0.18	0.013
370	R	0.081	[0.00062,0.52]		0.18	0.17	0.16	0.15	0.13	0.1	0.072	0.036	0.0022
371	W	0.084	[0.00062,0.52]		0.17	0.17	0.16	0.15	0.13	0.11	0.077	0.038	0.0019
372	N	0.053	[0.00062,0.28]		0.21	0.2	0.18	0.16	0.12	0.077	0.04	0.012	0.00032
373	L	0.08	[0.00062,0.52]		0.18	0.17	0.16	0.15	0.13	0.1	0.072	0.035	0.0018
374	Q	0.26	[0.021,0.52]		0.0014	0.013	0.043	0.091	0.15	0.21	0.25	0.22	0.019
375	P	0.077	[0.00062,0.52]		0.18	0.17	0.17	0.15	0.13	0.1	0.069	0.032	0.0014
376	L	0.26	[0.021,0.52]		0.0014	0.013	0.043	0.09	0.15	0.21	0.25	0.22	0.022
377	L	0.083	[0.00062,0.52]		0.17	0.17	0.16	0.15	0.13	0.1	0.075	0.038	0.0021
378	Q	0.08	[0.00062,0.52]		0.17	0.17	0.16	0.15	0.13	0.1	0.072	0.034	0.0016
379	S	0.057	[0.00062,0.28]		0.2	0.2	0.18	0.16	0.12	0.083	0.046	0.014	0.00036
380	A	0.063	[0.00062,0.28]		0.2	0.19	0.18	0.15	0.12	0.088	0.052	0.019	0.00076
381	Q	0.26	[0.021,0.52]		0.0014	0.013	0.043	0.091	0.15	0.21	0.25	0.22	0.019
382	L	0.084	[0.00062,0.52]		0.17	0.17	0.16	0.15	0.13	0.11	0.076	0.039	0.0022
383	T	0.07	[0.00062,0.52]		0.19	0.18	0.17	0.15	0.13	0.095	0.061	0.026	0.0012
384	G	0.075	[0.00062,0.52]		0.18	0.18	0.17	0.15	0.13	0.1	0.067	0.03	0.0013
385	M	0.048	[0.00062,0.28]		0.22	0.21	0.19	0.16	0.11	0.07	0.033	0.0079	0.00017
386	T	0.063	[0.00062,0.28]		0.2	0.19	0.18	0.15	0.12	0.088	0.052	0.019	0.00078
387	V	0.072	[0.00062,0.52]		0.18	0.18	0.17	0.15	0.13	0.096	0.063	0.028	0.0014
388	T	0.07	[0.00062,0.52]		0.19	0.18	0.17	0.15	0.13	0.095	0.061	0.026	0.0012
389	I	0.25	[0.021,0.52]		0.0015	0.014	0.046	0.096	0.16	0.21	0.24	0.21	0.02
390	K	0.22	[0.021,0.52]		0.002	0.019	0.059	0.12	0.18	0.22	0.23	0.16	0.013
391	S	0.076	[0.00062,0.52]		0.18	0.18	0.17	0.15	0.13	0.099	0.067	0.031	0.0016
392	S	0.2	[0.021,0.52]		0.0023	0.022	0.068	0.13	0.2	0.23	0.21	0.13	0.0081
393	T	0.086	[0.00062,0.52]		0.17	0.17	0.16	0.15	0.13	0.11	0.078	0.041	0.0025
394	C	0.084	[0.00062,0.52]		0.17	0.17	0.16	0.15	0.13	0.11	0.077	0.038	0.0018
395	E	0.59	[0.16,1]		1.6e-09	1.6e-06	6.5e-05	0.00085	0.0064	0.034	0.14	0.57	0.25
396	S	0.086	[0.00062,0.52]		0.17	0.17	0.16	0.15	0.13	0.11	0.079	0.042	0.0024
397	G	0.091	[0.00062,0.52]		0.16	0.16	0.16	0.15	0.13	0.11	0.083	0.046	0.0028
398	S	0.087	[0.00062,0.52]		0.17	0.17	0.16	0.15	0.13	0.11	0.079	0.042	0.0024
399	G	0.086	[0.00062,0.52]		0.17	0.17	0.16	0.15	0.13	0.11	0.079	0.042	0.0022
400	F	0.057	[0.00062,0.28]		0.2	0.2	0.18	0.16	0.12	0.082	0.045	0.014	0.00038
401	A	0.074	[0.00062,0.52]		0.18	0.18	0.17	0.15	0.13	0.099	0.066	0.029	0.0012
402	E	0.24	[0.021,0.52]		0.0015	0.014	0.046	0.097	0.16	0.22	0.25	0.2	0.015
403	V	0.24	[0.021,0.52]		0.0017	0.016	0.052	0.11	0.17	0.22	0.24	0.19	0.016
404	Q	0.39	[0.048,1]		4.3e-06	0.00041	0.0044	0.021	0.064	0.15	0.27	0.42	0.071
405	F	0.057	[0.00062,0.28]		0.2	0.2	0.18	0.16	0.12	0.082	0.045	0.014	0.00038
406	N	0.063	[0.00062,0.28]		0.19	0.19	0.18	0.15	0.12	0.089	0.053	0.018	0.00052
407	N	0.1	[0.00062,0.52]		0.15	0.15	0.15	0.14	0.13	0.12	0.095	0.062	0.0048
408	D	0.12	[0.00062,0.52]		0.14	0.14	0.14	0.13	0.13	0.12	0.11	0.083	0.0089
